# Supplementary material for: Effect of the Post-Harvest Processing on Protein Modification in Green Coffee Beans by Phenolic Compounds
Source: Foods. 2022 Jan 8;11(2):159. doi: 10.3390/foods11020159 (PMC8775169; doi:10.3390/foods11020159)
Supplement: Supplementary file 1 [file foods-11-00159-s001.zip]

Archive with 1 entries (1 files):
- foods-1524940-supplementary.pdf
